# Supplementary material for: Prevalence of Everyday Discrimination and Relation with Wellbeing among Aboriginal and Torres Strait Islander Adults in Australia
Source: Int J Environ Res Public Health. 2021 Jun 18;18(12):6577. doi: 10.3390/ijerph18126577 (PMC8296443; doi:10.3390/ijerph18126577)
Supplement: Supplementary file 1 [file ijerph-18-06577-s001.zip]

Archive with 1 entries (1 files):
- ijerph-1247833-supplementary.pdf
